# Supplementary material for: Single-cell analysis reveals HBV-specific PD-1+CD8+ TRM cells in tumor borders are associated with HBV-related hepatic damage and fibrosis in HCC patients
Source: J Exp Clin Cancer Res. 2023 Jun 23;42:152. doi: 10.1186/s13046-023-02710-4 (PMC10288678; doi:10.1186/s13046-023-02710-4)
Supplement: Supplementary file 1 — Additional file 1: Supplemental table 1. Summary of the resectedtissues from HCC patients. [file 13046_2023_2710_MOESM1_ESM.xlsx]

## Sheet: HCC Patients
supplemental table 1. Summary of the resected tissues from HCC patients.
Patient ID	Clinial Diagnose	HBV Infection	INT resected	TB resected
12	HCC	Positive	TRUE	TRUE
23	HCC	Positive	TRUE	TRUE
27	HCC	Positive	TRUE	na
28	HCC	Negative	TRUE	na
31	HCC	Positive	TRUE	TRUE
34	HCC	Negative	TRUE	TRUE
35	HCC	Positive	TRUE	TRUE
36	HCC	Positive	TRUE	na
37	HCC	Positive	TRUE	TRUE
38	HCC	Positive	TRUE	TRUE
42	HCC	Positive	TRUE	TRUE
44	HCC	Negative	TRUE	TRUE
45	HCC	Negative	TRUE	TRUE
46	HCC	Negative	TRUE	TRUE
56	HCC	Positive	TRUE	TRUE
57	HCC	Positive	na	TRUE
63	HCC	Negative	TRUE	TRUE
64	HCC	Negative	TRUE	TRUE
65	HCC	Negative	TRUE	TRUE
78	HCC	Negative	TRUE	TRUE
83	HCC	Positive	na	TRUE
87	HCC	Positive	TRUE	TRUE
88	HCC	Positive	TRUE	TRUE
93	HCC	Positive	TRUE	TRUE
95	HCC	Positive	na	TRUE
96	HCC	Positive	na	TRUE
97	HCC	Positive	TRUE	TRUE
99	HCC	Positive	TRUE	na
106	HCC	Positive	na	TRUE
107	HCC	Positive	TRUE	na
Total	30	Pos.(21)/Neg.(9)	25	25
HCC: Hepatocellular Carcinoma, INT: Intra tumor tissue, TB: Tumor border tissue.
