# Supplementary material for: Single-cell analysis reveals HBV-specific PD-1+CD8+ TRM cells in tumor borders are associated with HBV-related hepatic damage and fibrosis in HCC patients
Source: J Exp Clin Cancer Res. 2023 Jun 23;42:152. doi: 10.1186/s13046-023-02710-4 (PMC10288678; doi:10.1186/s13046-023-02710-4)
Supplement: Supplementary file 2 — Additional file 2: Supplemental table 2. The clinicalcharacteristics of enrolled patients for CyToF analysis. [file 13046_2023_2710_MOESM2_ESM.xlsx]

## Sheet: Table S2
supplemental table 2. The clinical characteristics of enrolled patients for CyToF analysis
Patient_ID	Patient group	Clinical diagnosis	HBV status	Date of surgery	Age(year)	Sex	Serum AFP(ng/ml)	Tumor number	Tumor size(cm)	Tumor encapsulation	Macroscopic tumor thrombi	Microvascular invasion	Microsatellite formation	Differentiation grage	Child-Pugh grade	BCLC stage	JIS score	Tokyo score	HKLC stage	HBV DNA (log10 IU/ml)	HBsAg (IU/ml)	Anti-HBs	HbeAg	Anti-Hbe	APRI	FIB-4	ALT (U/L)	AST (U/L)	PLT(*10^9/L)	Fibrosis score (Tumor Border)	Necroinflammatory activity score (Tumor Border)
106	CytoF	HCC	Positive	2018-03-06	45	male	9.2	1	8	Intact	absent	present	absent	III	A	A	2	2	II	1.94 X 10E2	1528.24	0.31	Negative	Positive	0.6875	1.84476	45	44	160	1	3
12	CytoF	HCC	Positive	2017-03-07	63	male	5.2	1	1.5	Intact	absent	absent	absent	II-III	A	A	0	0	I	<1.0 X 10E3	872.65	3.06	Negative	Positive	0.189076	1.12305	18	18	238	3	6
23	CytoF	HCC	Positive	2017-04-10	42	famale	48	1	4.5	Intact	present	absent	absent	II	A	A	2	1	II	<1.0 X 10E3	1.75	0.26	Negative	Positive	0.207547	0.931884	14	22	265	0	2
31	CytoF	HCC	Positive	2017-04-26	54	male	55.2	1	3	Intact	absent	absent	absent	II-III	A	A	1	1	I	<1.0 X 10E3	228.92	0	Negative	Negative	0.46875	2.80817	13	15	80	4	2
35	CytoF	HCC	Positive	2017-05-08	44	male	59	1	3.5	Intact	absent	absent	absent	II-III	A	A	1	1	I	<1.0 X 10E3	478.27	0.05	Negative	Positive	0.323034	0.9897	33	23	178	1	3
37	CytoF	HCC	Positive	2017-05-08	54	famale	188	1	4	Intact	absent	present	present	II-III	A	A	2	1	I	<1.0 X 10E3	6.85	0.81	Negative	Positive	0.387324	1.67324	25	33	213	0	2
38	CytoF	HCC	Positive	2017-07-10	46	male	7.8	1	9.8	Intact	absent	absent	absent	II-III	A	A	1	3	II	5.85 X 10E5	1291.61	0	Negative	Positive	0.805085	1.77056	70	57	177	1	3
42	CytoF	HCC	Positive	2017-07-11	63	male	135.7	6	4	Intact	present	absent	present	II	A	B	3	5	III	3.69 X 10E2	57.05	0.13	Negative	Positive	0.273973	1.54381	20	24	219	6	3
56	CytoF	HCC	Positive	2017-07-26	73	male	6.1	1	4.5	Intact	absent	absent	absent	II	A	A	1	2	I	1.46 X 10E6	943.35	4.89	Positive	Negative	1.16379	7.24515	22	27	58	5	5
57	CytoF	HCC	Positive	2017-08-09	44	male	16054	1	7	Intact	present	present	present	II	A	A	2	2	III	1.43 X 10E4	1114.71	0.19	Negative	Positive	0.962963	2.32801	53	52	135	6	6
83	CytoF	HCC	Positive	2018-01-15	80	male	38.7	1	7.5	Incomplete	absent	present	absent	III	A	A	2	2	III	2.40 X 10E3	1584.99	0.19	Negative	Positive	0.759804	5.1837	22	31	102	5	2
87	CytoF	HCC	Positive	2018-01-19	63	male	4.8	1	12	Intact	absent	present	absent	III	A	A	2	2	III	4.95 X 10E4	5.83	78.99	Positive	Negative	0.426009	1.81462	35	38	223	1	2
88	CytoF	HCC	Positive	2018-01-22	52	male	17608	1	3.7	Intact	absent	absent	absent	IV	A	A	1	2	I	8.25 X 10E4	3381.98	0.19	Negative	Negative	0.602837	2.0614	37	34	141	1	5
93	CytoF	HCC	Positive	2018-01-29	73	famale	169.2	1	3	Intact	absent	absent	absent	III	A	A	1	1	I	3.18 X 10E2	1808.55	0.41	Negative	Positive	0.486111	2.59154	30	28	144	6	1
95	CytoF	HCC	Positive	2018-02-02	71	male	16.6	2	6.5	Incomplete	absent	absent	absent	II	A	A	2	3	II	6.61 X 10E4	1041.46	0.08	Negative	Positive	0.716463	2.8217	52	47	164	5	4
96	CytoF	HCC	Positive	2018-02-05	47	male	4.3	2	13	Intact	absent	present	absent	III	A	B	3	2	III	3.34 X 10E3	155.8	0.05	Negative	Positive	0.525	1.93567	26	42	200	0	4
97	CytoF	HCC	Positive	2018-02-07	53	male	54325.1	1	9	Intact	absent	present	absent	II	A	A	2	2	III	6.31 X 10E5	1676.31	0	Positive	Negative	0.410798	1.51603	33	35	213	1	3
107	CytoF	HCC	Positive	2018-03-07	53	male	3.1	1	10	Intact	present	present	absent	III	B	A	3	4	III	8.34 X 10E2	1.89	202.95	Negative	Positive	2.25146	2.75117	301	154	171	2	6
27	CytoF	HCC	Positive	2017-04-18	54	famale	6273.7	1	5.5	Intact	absent	present	present	III	A	A	2	2	III	1.65 X 10E4	3744.52	0	Negative	Positive	0.298805	1.40842	21	30	251	4	7
36	CytoF	HCC	Positive	2017-05-08	67	male	2.8	1	3	Intact	absent	present	present	II-III	A	A	2	1	II	<1.0 X 10E3	625.46	0	Negative	Negative	1	5.25591	26	24	60	1	4
99	CytoF	HCC	Positive	2018-02-09	60	male	2562.5	1	3	Intact	absent	absent	absent	II	A	A	1	1	I	4.56 X 10E5	1491.93	0.08	Negative	Positive	0.992063	3.21048	55	50	126	4	3
34	CytoF	HCC	Negative	2017-05-05	48	male	10.2	1	6	Intact	present	present	absent	II	A	A	2	3	III
44	CytoF	HCC	Negative	2017-07-11	63	male	2.2	1	2.1	Intact	absent	absent	absent	I-II	A	A	1	1	I
45	CytoF	HCC	Negative	2017-07-12	75	famale	3.9	2	3.8	Intact	absent	absent	absent	II	A	B	2	1	I
46	CytoF	HCC	Negative	2017-07-12	51	male	1.5	1	2.5	Intact	absent	absent	absent	II	A	A	1	1	I
63	CytoF	HCC	Negative	2017-11-27	69	male	63.1	1	1.5	Intact	absent	absent	present	III	A	A	0	2	I
64	CytoF	HCC	Negative	2017-11-27	55	male	4.7	1	4.5	Intact	absent	absent	absent	II	A	A	1	1	I
65	CytoF	HCC	Negative	2017-11-29	74	male	37.7	1	4	Incomplete	absent	present	absent	II	A	A	2	1	II
78	CytoF	HCC	Negative	2017-12-25	63	male	12.1	1	3.2	Intact	absent	absent	absent	III	A	A	1	2	I
28	CytoF	HCC	Negative	2017-04-19	57	famale	11.3	1	4.7	Intact	absent	absent	absent	II	A	A	1	1	I
