# Supplementary material for: Single-cell analysis reveals HBV-specific PD-1+CD8+ TRM cells in tumor borders are associated with HBV-related hepatic damage and fibrosis in HCC patients
Source: J Exp Clin Cancer Res. 2023 Jun 23;42:152. doi: 10.1186/s13046-023-02710-4 (PMC10288678; doi:10.1186/s13046-023-02710-4)
Supplement: Supplementary file 3 — Additional file 3: Supplemental table 3. HBV associatedclinicopathological features in HBV+ group of CyTOF pateints cohort. [file 13046_2023_2710_MOESM3_ESM.xlsx]

## Sheet: supplemental table 6
supplemental table 3. HBV associated clinicopathological features in HBV+ group of CyTOF pateints cohort.
			Patients (N=21)
Age (years, mean ± SD)			57.19 ± 11.10
Sex, n(%)
	Male		17	(80.0%)
	Female		4	(20.0%)
HBV DNA (log10 IU/ml), n(%)
	<2000		10	(47.6%)
	≥2000		11	(52.4%)
HBsAg (IU/ml), n(%)
	Mean ± SD		1049.6 ±1044.6
	Median (range)		943.35 (1.75-3744.52)
HbeAg (S/CO), n(%)
	Negative		18	(85.7%)
	Positive		3	(14.3%)
Anti-Hbe (S/CO), n(%)
	Negative		6	(28.6%)
	Positive		15	(71.4%)
ALT (U/L), n(%)
	Mean ± SD		45.3 ± 60.5
	Median (range)		30 (13-301)
AST (U/L), n(%)
	Mean ± SD		39.4 ± 28.7
	Median (range)		33 (15-154)
APRI, n(%)
	Mean ± SD		0.66 ± 0.46
	Median (range)		0.53 (0.19-2.25)
FIB-4, n(%)
	Mean ± SD		2.51 ± 1.59
	Median (range)		1.94 (0.93-7.25)
Fibrosis score, n(%)
	<5		15	(71.4%)
	≥5		6	(28.6%)
Necroinflammatory activity score, n(%)
	<5		15	(71.4%)
	≥5		6	(28.6%)
HBV, hepatitis B virus; HBsAg, hepatitis B surface antigen; HBeAg, hepatitis B e antigen; Anti-Hbe, Anti-Hepatitis B e antigen; ALT, alanine aminotransferase; AST, aspartate aminotransferase; APRI: [(AST (U/L)/upper limit normal AST(U/L)) / PLT × 109] × 100; FIB-4: Age(years) × AST(U/L)/ALT(U/L)1/2 × PLT × 109; SD, standard deviation.
