# Supplementary material for: Single-cell analysis reveals HBV-specific PD-1+CD8+ TRM cells in tumor borders are associated with HBV-related hepatic damage and fibrosis in HCC patients
Source: J Exp Clin Cancer Res. 2023 Jun 23;42:152. doi: 10.1186/s13046-023-02710-4 (PMC10288678; doi:10.1186/s13046-023-02710-4)
Supplement: Supplementary file 4 — Additional file 4: Supplemental table 4. Antibody staining panel forCyTOF experiments. [file 13046_2023_2710_MOESM4_ESM.xlsx]

## Sheet: supplemental table 4
supplemental table 4. Antibody staining panel for CyTOF experiments.
List	Label	marker	clone	Source
1	89Y	CD45	HI30	Fluidigm
2	115ln	CD3	UCHTI	BioXcell
3	139La	CD68	Y1/82A	BioLegend
4	141Pr	CD56	NCAM16.2	BD
5	142Nd	CD19	HIB19	BioLegend
6	142Nd	TCRd	5A6E9	BioLegend
7	143Nd	CD27	O323	BioLegend
8	144Nd	CD14	M5E2	BioLegend
9	145Nd	IgD	IA6-2	BioLegend
10	146Nd	IL-3Ra	6H6	BioLegend
11	147Sm	CD15	W6D3	BioLegend
12	148Nd	CD33	WM53	BioLegend
13	149Sm	CD25	2A3	Fluidigm
14	150Nd	Lag-3	874501	Fluidigm
15	151Eu	CD38	HIT2	BioLegend
16	152Sm	CD103	B-Ly7	eBioscience
17	153Eu	PD-L1	29E.2A3	BioLegend
18	154Sm	CD163	GHI/61	Fluidigm
19	155Gd	CD45RA	HI100	BioLegend
20	156Gd	CD24	ML5	BioLegend
21	157Gd	SIRPa-b	SE5A5	BioLegend
22	158Gd	CCR7	G043H7	BioLegend
23	159Tb	CD11c	BU15	BioLegend
24	160Gd	CD28	CD28.2	BioLegend
25	161Dy	CTLA-4	14D3	Fluidigm
26	162Dy	FoxP3	PCH101	Fluidigm
27	163Dy	CD49a		BioLegend
28	164Dy	FasR	DX2	BioLegend
29	165Ho	Tim3	F38-2E2	BioLegend
30	166Er	TCR Va7.2		BioLegend
31	167Er	ICOS	C398.4A	BioLegend
32	168Er	Tbet	4B10	BioLegend
33	169Tm	Ki-67	Ki67	BioLegend
34	170Er	IL-7Ra	A019D5	BioLegend
35	172Yb	PDL2	24F.10C12	BioLegend
36	173Yb	CD40L	24-31	BioLegend
37	174Yb	PD-1	EH12.2H7	BioLegend
38	175Lu	CD16	3G8	BioLegend
39	176Yb	HLA-DR	L243	BioLegend
40	197gd	CD4	RPA-T4	BioLegend
41	198pt	CD8a	RPA-T8	BioLegend
42	209Bi	CD11b	M1/70	Fluidigm
