# Supplementary material for: Single-cell analysis reveals HBV-specific PD-1+CD8+ TRM cells in tumor borders are associated with HBV-related hepatic damage and fibrosis in HCC patients
Source: J Exp Clin Cancer Res. 2023 Jun 23;42:152. doi: 10.1186/s13046-023-02710-4 (PMC10288678; doi:10.1186/s13046-023-02710-4)
Supplement: Supplementary file 5 — Additional file 5: Supplemental table 5. HCC associated clinicalcharacteristics of CyTOF analysis cohort. [file 13046_2023_2710_MOESM5_ESM.xlsx]

## Sheet: supplemental table 5
supplemental table 5. HCC associated clinical characteristics of CyTOF analysis cohort.
		Patients (N=30)
Age (years, mean ± SD)		58.53 ± 10.74
Sex, n(%)
	Male	24	(80.0%)
	Female	6	(20.0%)
HBV status, n(%)
	HBV+	21	(70.0%)
	HBV-	9	(30.0%)
ECOG performance status, n(%)
	0	18	(60.0%)
	1-2	12	(40.0%)
Serum AFP (ng/ml), n(%)
early stage	<200	25	(83.3%)
advanced stage	≥200	5	(16.7%)
Tumor number, n(%)
early stage	1	26	(86.7%)
advanced stage	≥2	4	(13.3%)
Tumor size (cm), n(%)
early stage	<5	19	(63.3%)
advanced stage	≥5	11	(36.7%)
Tumor encapsulation, n(%)
early stage	Intact	27	(90.0%)
advanced stage	Incomplete	3	(10.0%)
Macroscopic tumor thrombi, n(%)
early stage	No	25	(83.3%)
advanced stage	Yes	5	(16.7%)
Microvascular invasion, n(%)
early stage	No	18	(60.0%)
advanced stage	Yes	12	(40.0%)
Microsatellite formation, n(%)
early stage	No	24	(80.0%)
advanced stage	Yes	6	(20.0%)
Differentiation grage, n(%)
early stage	I-II	14	(46.7%)
advanced stage	III-IV	16	(53.3%)
BCLC stage, n(%)
early stage	A	27	(90.0%)
advanced stage	B	3	(10.0%)
JIS score, n(%)
early stage	0-1	14	(46.7%)
advanced stage	2-3	16	(53.3%)
Tokyo score, n(%)
early stage	0-1	25	(83.3%)
advanced stage	2-6	5	(16.7%)
HKLC stage, n(%)
early stage	I	15	(50.0%)
advanced stage	II-III	15	(50.0%)
BCLC stage: The barcelona clinic liver cancer stage; JIS score: The Japan Integrated Staging Score; HKLC stage: The Hong Kong Liver Cancer stage
