# Supplementary material for: Single-cell analysis reveals HBV-specific PD-1+CD8+ TRM cells in tumor borders are associated with HBV-related hepatic damage and fibrosis in HCC patients
Source: J Exp Clin Cancer Res. 2023 Jun 23;42:152. doi: 10.1186/s13046-023-02710-4 (PMC10288678; doi:10.1186/s13046-023-02710-4)
Supplement: Supplementary file 6 — Additional file 6: Supplemental table 6. The clinicalcharacteristics of enrolled patients for validation experiments. [file 13046_2023_2710_MOESM6_ESM.xlsx]

## Sheet: Table S6
supplemental table 6. The clinical characteristics of enrolled patients for validation experiments
Patient_ID	Patient group	Clinical diagnosis	HBV status	Date of surgery	Age(year)	Sex	Serum AFP(ng/ml)	Tumor number	Tumor size(cm)	Tumor encapsulation	Macroscopic tumor thrombi	Microvascular invasion	Microsatellite formation	Differentiation grage	Child-Pugh grade	BCLC stage	HBV DNA (log10 IU/ml)	HBsAg (IU/ml)	Anti-HBs	HbeAg	Anti-Hbe	ALT (U/L)	AST (U/L)	APRI	FIB-4	PLT(*10^9/L)
1	RNA-Seq	HCC	Negative	2019-05-06	58	Male	508.3	1	2.5	Incomplete	absent	absent	absent	III	A	A	Undetected	0	Negative	Negative	Negative	21	26	0.488722	2.47423	133
2	RNA-Seq	HCC	Negative	2019-08-05	60	Female	119	1	16.5	Intact	absent	absent	absent	III	A	A	Undetected	0	Positive	Negative	Negative	58	47	0.596447	1.87961	197
3	RNA-Seq	HCC	Negative	2018-03-26	59	Male	150.1	1	4.5	Intact	absent	present	present	III	A	A	Undetected	0	Negative	Negative	Positive	17	14	0.205882	1.17844	170
4	RNA-Seq	HCC	Positive	2019-08-08	65	Male	3.3	1	6	Incomplete	absent	absent	absent	II	A	A	613000	1760.15	Positive	Positive	Negative	40	31	0.410053	1.68571	189
5	RNA-Seq	HCC	Positive	2019-07-11	55	Male	15.4	1	9	Incomplete	absent	absent	absent	II	A	A	772000	1186.15	Negative	Negative	Negative	88	71	0.682692	1.60106	260
6	RNA-Seq	HCC	Positive	2019-07-17	63	Male	282.1	1	12.5	Incomplete	absent	present	absent	II	A	A	289	0.2	Negative	Negative	Positive	32	62	0.981013	4.37019	158
7	Flow cytometry	HCC	Positive	2018-02-07	60	Male	10169.8	1	9	Incomplete	absent	absent	absent	II	A	A	494000	2701.02	Positive	Positive	Negative	83	38	0.392562	1.03414	242
8	Flow cytometry	HCC	Positive	2018-02-28	55	Male	1.6	1	3.8	Incomplete	absent	absent	absent	III	A	A	Undetected	69.58	Negative	Negative	Positive	24	27	0.28481	1.27901	237
9	Flow cytometry	HCC	Positive	2018-02-27	49	Male	24	1	5	Intact	absent	present	absent	III	A	A	Undetected	0.36	Negative	Negative	Negative	39	30	0.353774	1.11032	212
10	Flow cytometry	HCC	Positive	2018-03-14	49	Female	4.7	1	3	Incomplete	absent	absent	absent	II	A	A	239	4270.68	Negative	Positive	Negative	26	26	1.04839	4.02987	62
11	Flow cytometry	HCC	Positive	2019-05-28	56	Male	5.4	1	9.3	Incomplete	present	present	present	III	A	C	47700	>250	Negative	Negative	Positive	36	26	0.257937	0.962963	252
12	Flow cytometry	HCC	Positive	2019-06-03	77	Male	3	1	1.5	Incomplete	absent	absent	absent	II	A	A	1460	34.37	Positive	Negative	Positive	20	29	0.496575	3.41996	146
13	Flow cytometry	HCC	Positive	2019-05-24	51	Male	235	1	11	Incomplete	absent	present	present	III	A	A	19600	>250	Negative	Negative	Positive	18	24	0.172414	0.829022	348
14	Flow cytometry	HCC	Positive	2019-05-27	48	Male	8624	1	8.3	Incomplete	present	present	absent	III	A	C	51300	>250	Negative	Negative	Positive	109	61	1.95513	3.59553	78
15	Flow cytometry	HCC	Negative	2019-05-31	57	Female	2.5	1	14.5	Incomplete	absent	absent	present	III	A	A	Undetected	0	Negative	Negative	Negative	17	21	0.195896	1.08327	268
16	Flow cytometry	HCC	Negative	2019-05-30	71	Male	2.4	1	7.2	Incomplete	absent	absent	absent	III	A	A	Undetected	0	Negative	Negative	Negative	21	39	0.629032	3.89836	155
17	Flow cytometry	HCC	Negative	2018-01-05	60	Male	45.3	1	5	Intact	absent	absent	absent	II	A	A	Undetected	0	Negative	Negative	Negative	40	48	0.740741	2.81091	162
18	Flow cytometry	HCC	Negative	2018-05-02	64	Male	139.6	2	3.8	Incomplete	absent	absent	absent	II-III	A	B	Undetected	0	Positive	Negative	Positive	69	34	0.360169	1.11	236
19	Flow cytometry	HCC	Negative	2018-05-07	54	Male	8	1	5.5	Intact	absent	absent	absent	I	A	A	Undetected	0	Positive	Negative	Negative	25	26	0.326633	1.41106	199
20	Flow cytometry	HCC	Negative	2018-06-27	64	Female	391.9	1	4.5	Incomplete	absent	absent	present	III	A	A	Undetected	0	Positive	Negative	Negative	13	13	0.187861	1.33385	173
21	HBV Peptide pool stimulation	HCC	Positive	2022-01-19	51	Male	852	1	2	Incomplete	absent	present	absent	III	A	A	Undetected	1518	Negative	Negative	Positive	21	20	1.31579	5.85743	38
22	HBV Peptide pool stimulation	HCC	Positive	2022-03-21	58	Male	12.1	1	6.5			present		II	A	A	Undetected	0	Positive	Negative	Positive	99	143	3.19196	7.44266	112
23	HBV Peptide pool stimulation	HCC	Positive	2022-03-31	56	Male	2.31	1	3	Intact	absent	absent	absent	II	A	A	Undetected	0	Negative	Negative	Positive	23	20	0.196078	0.915828	255
24	HBV Peptide pool stimulation	HCC	Positive	2022-04-08	68	Male	523.1	2	2.5			absent		II	A	A	Undetected	81.82	Negative	Negative	Positive	15	21	0.334395	2.34846	157
25	HBV Peptide pool stimulation	HCC	Positive	2022-04-22	42	Male	34603.4	3	8.5	Incomplete		absent		II	A	B	Undetected	0	Negative	Negative	Negative	29	26	0.342105	1.06726	190
26	PD-L1 blocking	HCC	Positive	2022-05-13	52	Male	592.32	1	7.5	Intact	absent	absent	absent		A	A	Undetected	> 250	Negative	Negative	Positive	73	62	0.707763	1.72302	219
27	PD-L1 blocking	HCC	Positive	2022-05-19	30	Male	16520.9	1	13			present		I	A	C	69600	2194.41	Negative	Positive	Positive	36	58	0.457413	0.914826	317
28	PD-L1 blocking	HCC	Positive	2022-05-26	58	Female	1.87	1	4.7	Intact	absent	absent	absent	II	A	A	Undetected	2355.72	Negative	Negative	Positive	19	20	0.163934	0.872532	305
29	PD-L1 blocking	HCC	Positive	2022-05-05	52	Female	5.58	1	6	Incomplete	absent	absent	absent		A	A	Undetected	0	Positive	Negative	Negative	27	32	0.290909	1.1645	275

## Sheet: 工作表1
Table S6. The clinical characteristics of enrolled patients for validation experiments
Patient_ID	Patient group	Clinical diagnosis	HBV status	Date of surgery	Age(year)	Sex	Serum AFP(ng/ml)	Tumor number	Tumor size(cm)	Tumor encapsulation	Macroscopic tumor thrombi	Microvascular invasion	Microsatellite formation	Differentiation grage	Child-Pugh grade	BCLC stage	JIS score	Tokyo score	HKLC stage	HBV DNA (log10 IU/ml)	HBsAg (IU/ml)	Anti-HBs	HbeAg	Anti-Hbe	ALT (U/L)	AST (U/L)	APRI	FIB-4	PLT(*10^9/L)
1	RNA-Seq	HCC	Negative	2019-05-06	58	Male	508.3	1	2.5	Incomplete	absent	absent	absent	III	A	A	1	2	I	Undetected	0	Negative	Negative	Negative	21	26	0.488722	2.47423	133
2	RNA-Seq	HCC	Negative	2019-08-05	60	Female	119	1	16.5	Intact	absent	absent	absent	III	A	A	2	2	III	Undetected	0	Positive	Negative	Negative	58	47	0.596447	1.87961	197
3	RNA-Seq	HCC	Negative	2018-03-26	59	Male	150.1	1	4.5	Intact	absent	present	present	III	A	A	1	3	I	Undetected	0	Negative	Negative	Positive	17	14	0.205882	1.17844	170
4	RNA-Seq	HCC	Positive	2019-08-08	65	Male	3.3	1	6	Incomplete	absent	absent	absent	II	A	A	1	2	II	613000	1760.15	Positive	Positive	Negative	40	31	0.410053	1.68571	189
5	RNA-Seq	HCC	Positive	2019-07-11	55	Male	15.4	1	9	Incomplete	absent	absent	absent	II	A	A	1	2	II	772000	1186.15	Negative	Negative	Negative	88	71	0.682692	1.60106	260
6	RNA-Seq	HCC	Positive	2019-07-17	63	Male	282.1	1	12.5	Incomplete	absent	present	absent	II	A	A	3	2	III	289	0.2	Negative	Negative	Positive	32	62	0.981013	4.37019	158
7	Flow cytometry	HCC	Positive	2018-02-07	60	Male	10169.8	1	9	Incomplete	absent	absent	absent	II	A	A	1	2	II	494000	2701.02	Positive	Positive	Negative	83	38	0.392562	1.03414	242
8	Flow cytometry	HCC	Positive	2018-02-28	55	Male	1.6	1	3.8	Incomplete	absent	absent	absent	III	A	A	1	1	II	Undetected	69.58	Negative	Negative	Positive	24	27	0.28481	1.27901	237
9	Flow cytometry	HCC	Positive	2018-02-27	49	Male	24	1	5	Intact	absent	present	absent	III	A	A	1	1	I	Undetected	0.36	Negative	Negative	Negative	39	30	0.353774	1.11032	212
10	Flow cytometry	HCC	Positive	2018-03-14	49	Female	4.7	1	3	Incomplete	absent	absent	absent	II	A	A	1	1	I	239	4270.68	Negative	Positive	Negative	26	26	1.04839	4.02987	62
11	Flow cytometry	HCC	Positive	2019-05-28	56	Male	5.4	1	9.3	Incomplete	present	present	present	III	A	C	3	4	IV	47700	>250	Negative	Negative	Positive	36	26	0.257937	0.962963	252
12	Flow cytometry	HCC	Positive	2019-06-03	77	Male	3	1	1.5	Incomplete	absent	absent	absent	II	A	A	0	1	I	1460	34.37	Positive	Negative	Positive	20	29	0.496575	3.41996	146
13	Flow cytometry	HCC	Positive	2019-05-24	51	Male	235	1	11	Incomplete	absent	present	present	III	A	A	1	2	II	19600	>250	Negative	Negative	Positive	18	24	0.172414	0.829022	348
14	Flow cytometry	HCC	Positive	2019-05-27	48	Male	8624	1	8.3	Incomplete	present	present	absent	III	A	C	2	3	III	51300	>250	Negative	Negative	Positive	109	61	1.95513	3.59553	78
15	Flow cytometry	HCC	Negative	2019-05-31	57	Female	2.5	1	14.5	Incomplete	absent	absent	present	III	A	A	1	2	I	Undetected	0	Negative	Negative	Negative	17	21	0.195896	1.08327	268
16	Flow cytometry	HCC	Negative	2019-05-30	71	Male	2.4	1	7.2	Incomplete	absent	absent	absent	III	A	A	1	2	I	Undetected	0	Negative	Negative	Negative	21	39	0.629032	3.89836	155
17	Flow cytometry	HCC	Negative	2018-01-05	60	Male	45.3	1	5	Intact	absent	absent	absent	II	A	A	1	2	I	Undetected	0	Negative	Negative	Negative	40	48	0.740741	2.81091	162
18	Flow cytometry	HCC	Negative	2018-05-02	64	Male	139.6	2	3.8	Incomplete	absent	absent	absent	II-III	A	B	2	1	I	Undetected	0	Positive	Negative	Positive	69	34	0.360169	1.11	236
19	Flow cytometry	HCC	Negative	2018-05-07	54	Male	8	1	5.5	Intact	absent	absent	absent	I	A	A	2	2	III	Undetected	0	Positive	Negative	Negative	25	26	0.326633	1.41106	199
20	Flow cytometry	HCC	Negative	2018-06-27	64	Female	391.9	1	4.5	Incomplete	absent	absent	present	III	A	A	1	1	I	Undetected	0	Positive	Negative	Negative	13	13	0.187861	1.33385	173
21	HBV Peptide pool stimulation	HCC	Positive	2022-01-19	51	Male	852	1	2	Incomplete	absent	present	absent	III	A	A	0	1	I	Undetected	1518	Negative	Negative	Positive	21	20	1.05	5.857	38
22	HBV Peptide pool stimulation	HCC	Positive	2022-03-21	58	Male	12.1	1	6.5			present		II						Undetected	0	Positive	Negative	Positive	99	143	1.27679	7.3	112
23	HBV Peptide pool stimulation	HCC	Positive	2022-03-31	56	Male	2.31	1	3	Intact	absent	absent	absent	II						Undetected	0	Negative	Negative	Positive	23	20			255
24	HBV Peptide pool stimulation	HCC	Positive	2022-04-08	68	Male	523.1	2	2.5			absent		II						Undetected	81.82	Negative	Negative	Positive	15	21	0.133758	2.3	157
25	HBV Peptide pool stimulation	HCC	Positive	2022-04-22	42	Male	34603.4	3	8.5	Incomplete		absent		II						Undetected	0	Negative	Negative	Negative	29	26	0.136842	1.1	190
26	PD-L1 blocking	HCC	Positive	2022-05-13	52	Male	592.32	1	7.5	Intact	absent	absent	absent							Undetected	> 250	Negative	Negative	Positive	73	62			219
27	PD-L1 blocking	HCC	Positive	2022-05-19	30	Male	16520.9	1	13			present		I						69600	2194.41	Negative	Positive	Positive	36	58	0.182965	0.9	317
28	PD-L1 blocking	HCC	Positive	2022-05-26	58	Female	1.87	1	4.7	Intact	absent	absent	absent	II						Undetected	2355.72	Negative	Negative	Positive	19	20			305
29	PD-L1 blocking	HCC	Positive	2022-05-05	52	Female	5.58	1	6	Incomplete	absent	absent	absent							Undetected	0	Positive	Negative	Negative	27	32			275
