# Supplementary material for: Single-cell analysis reveals HBV-specific PD-1+CD8+ TRM cells in tumor borders are associated with HBV-related hepatic damage and fibrosis in HCC patients
Source: J Exp Clin Cancer Res. 2023 Jun 23;42:152. doi: 10.1186/s13046-023-02710-4 (PMC10288678; doi:10.1186/s13046-023-02710-4)
Supplement: Supplementary file 7 — Additional file 7: Supplemental table 7. Classification of HBV+patients with TB tissues based on the grade of liver disease. [file 13046_2023_2710_MOESM7_ESM.xlsx]

## Sheet: supplemental table 7
supplemental table 7. Classification of HBV+ patients with TB tissues based on the grade of liver disease.
HBV+ HCC Patients with TB tissues
Low-Grade	Patient Number (n)	High-Grade	Patient Number (n)
FS<5	11	FS≥5	6
NAS<5	13	NAS≥5	4
FS<5 and NAS<5	9	FS≥5 or NAS≥5	8
